# Supplementary material for: A 15-Year Observational Cohort of Acute Empyema at a Single-Center in Japan
Source: Antibiotics (Basel). 2024 Dec 11;13(12):1205. doi: 10.3390/antibiotics13121205 (PMC11672654; doi:10.3390/antibiotics13121205)
Supplement: Supplementary file 1 [file antibiotics-13-01205-s001.zip]

Archive with 1 entries (1 files):
- antibiotics-3287391-supplementary.pdf
